# Supplementary material for: Pharmacophore Modeling of Janus Kinase Inhibitors: Tools for Drug Discovery and Exposition Prediction
Source: Molecules. 2025 May 16;30(10):2183. doi: 10.3390/molecules30102183 (PMC12114199; doi:10.3390/molecules30102183)
Supplement: Supplementary file 1 [file molecules-30-02183-s001.zip]

Archive with 1 entries (1 files):
- molecules-3526396-supplementary.pdf
